# Supplementary material for: The impact of 12C6 heavy ion irradiation-induced cellular mutations on the replication of the foot-and-mouth disease virus and the role of Cbr3
Source: Cell Mol Life Sci. 2025 Jun 28;82(1):261. doi: 10.1007/s00018-025-05628-6 (PMC12206219; doi:10.1007/s00018-025-05628-6)
Supplement: Supplementary file 2 — Supplementary file2 (XLSX 25 KB) [file 18_2025_5628_MOESM2_ESM.xlsx]

## Sheet: Sheet1
BHK-5 VS BHK-21 DOWN(FMDV)								BHK-5 VS BHK-21 UP(FMDV)
Level1	Level2	Map_ID	Map_Name	P value	FDR	richFactor		Level1	Level2	Map_ID	Map_Name	P value	FDR	richFactor
Environmental Information Processing	Signaling molecules and interaction	ko04514	Cell adhesion molecules	0.0002277	0.0414413	0.32		Metabolism	Xenobiotics biodegradation and metabolism	ko00983	Drug metabolism - other enzymes	8.92821e-06	0.0018035	0.282051
Cellular Processes	Cell growth and death	ko04115	p53 signaling pathway	0.00176392	0.14956	0.242424		Metabolism	Xenobiotics biodegradation and metabolism	ko00982	Drug metabolism - cytochrome P450	0.000186693	0.0130464	0.375
Cellular Processes	Transport and catabolism	ko04140	Autophagy - animal	0.00246527	0.14956	0.171053				ko04936	Alcoholic liver disease	0.000193759	0.0130464	0.207547
Metabolism	Metabolism of terpenoids and polyketides	ko00909	Sesquiterpenoid and triterpenoid biosynthesis	0.00506646	0.230524	1		Cellular Processes	Transport and catabolism	ko04142	Lysosome	0.000303356	0.0153195	0.175676
Metabolism	Lipid metabolism	ko00100	Steroid biosynthesis	0.0108314	0.394264	0.307692		Metabolism	Xenobiotics biodegradation and metabolism	ko00980	Metabolism of xenobiotics by cytochrome P450	0.000544405	0.0167678	0.315789
Organismal Systems	Immune system	ko04624	Toll and Imd signaling pathway	0.0140616	0.426535	0.238095		Metabolism	Glycan biosynthesis and metabolism	ko00511	Other glycan degradation	0.000581061	0.0167678	0.384615
Metabolism	Metabolism of other amino acids	ko00480	Glutathione metabolism	0.0173032	0.449883	0.2		Metabolism	Glycan biosynthesis and metabolism	ko00531	Glycosaminoglycan degradation	0.000581061	0.0167678	0.384615
Organismal Systems	Immune system	ko04621	NOD-like receptor signaling pathway	0.021146	0.48107	0.147059		Metabolism	Carbohydrate metabolism	ko00040	Pentose and glucuronate interconversions	0.000860876	0.0217371	0.357143
Metabolism	Glycan biosynthesis and metabolism	ko00534	Glycosaminoglycan biosynthesis - heparan sulfate / heparin	0.0276002	0.558137	0.5		Organismal Systems	Immune system	ko04610	Complement and coagulation cascades	0.00122997	0.0276061	0.333333
Environmental Information Processing	Signal transduction	ko04151	PI3K-Akt signaling pathway	0.0371174	0.675537	0.122642		Environmental Information Processing	Signal transduction	ko04064	NF-kappa B signaling pathway	0.00139584	0.028196	0.233333
Cellular Processes	Cellular community - eukaryotes	ko04510	Focal adhesion	0.0416954	0.689869	0.123711		Metabolism	Metabolism of cofactors and vitamins	ko00790	Folate biosynthesis	0.00182751	0.0335598	0.4
Cellular Processes	Transport and catabolism	ko04137	Mitophagy - animal	0.05563	0.709988	0.153846		Metabolism	Lipid metabolism	ko00591	Linoleic acid metabolism	0.00341819	0.0495281	1
Environmental Information Processing	Signaling molecules and interaction	ko04512	ECM-receptor interaction	0.0578209	0.709988	0.190476		Metabolism	Xenobiotics biodegradation and metabolism	ko00643	Styrene degradation	0.00341819	0.0495281	1
Environmental Information Processing	Signal transduction	ko04340	Hedgehog signaling pathway	0.060137	0.709988	0.230769		Metabolism	Lipid metabolism	ko00061	Fatty acid biosynthesis	0.00392284	0.0495281	0.333333
Cellular Processes	Cellular community - eukaryotes	ko04520	Adherens junction	0.0621516	0.709988	0.14		Metabolism	Lipid metabolism	ko00590	Arachidonic acid metabolism	0.00392284	0.0495281	0.333333
Metabolism	Lipid metabolism	ko00073	Cutin, suberine and wax biosynthesis	0.0712623	0.709988	1		Metabolism	Carbohydrate metabolism	ko00052	Galactose metabolism	0.00392301	0.0495281	0.263158
		ko03268	Virion - Orthopoxvirus	0.0712623	0.709988	1		Environmental Information Processing	Signal transduction	ko04010	MAPK signaling pathway	0.00616758	0.0732854	0.127451
Cellular Processes	Cell growth and death	ko04110	Cell cycle	0.0786446	0.709988	0.117647		Metabolism	Metabolism of other amino acids	ko00480	Glutathione metabolism	0.006903	0.077467	0.2
		ko04936	Alcoholic liver disease	0.080144	0.709988	0.132075		Cellular Processes	Cell growth and death	ko04210	Apoptosis	0.00781662	0.083103	0.140845
Organismal Systems	Aging	ko04211	Longevity regulating pathway	0.0821581	0.709988	0.139535		Metabolism	Lipid metabolism	ko00564	Glycerophospholipid metabolism	0.0111096	0.112207	0.181818
Organismal Systems	Immune system	ko04610	Complement and coagulation cascades	0.0861732	0.709988	0.2		Organismal Systems	Nervous system	ko04723	Retrograde endocannabinoid signaling	0.0169622	0.163161	0.140351
Organismal Systems	Immune system	ko04622	RIG-I-like receptor signaling pathway	0.0869656	0.709988	0.166667		Metabolism	Lipid metabolism	ko00592	alpha-Linolenic acid metabolism	0.018952	0.168375	0.5
Cellular Processes	Transport and catabolism	ko04146	Peroxisome	0.0897238	0.709988	0.136364		Metabolism	Carbohydrate metabolism	ko00520	Amino sugar and nucleotide sugar metabolism	0.0191715	0.168375	0.162162
Environmental Information Processing	Signal transduction	ko04010	MAPK signaling pathway	0.108638	0.798197	0.107843		Organismal Systems	Aging	ko04212	Longevity regulating pathway - worm	0.0227331	0.186511	0.142857
Organismal Systems	Endocrine system	ko04925	Aldosterone synthesis and secretion	0.109642	0.798197	0.153846		Environmental Information Processing	Signaling molecules and interaction	ko04060	Cytokine-cytokine receptor interaction	0.0230831	0.186511	0.272727
BHK-7 VS BHK-21 DOWN(FMDV)								BHK-7 VS BHK-21 UP(FMDV)
Level1	Level2	Map_ID	Map_Name	P value	FDR	richFactor		Level1	Level2	Map_ID	Map_Name	P value	FDR	richFactor
Environmental Information Processing	Signaling molecules and interaction	ko04512	ECM-receptor interaction	0.00138595	0.270259	0.285714		Metabolism	Metabolism of cofactors and vitamins	ko00790	Folate biosynthesis	3.21607e-05	0.00543516	0.5
Environmental Information Processing	Signaling molecules and interaction	ko04514	Cell adhesion molecules	0.0036574	0.356597	0.24		Metabolism	Glycan biosynthesis and metabolism	ko00511	Other glycan degradation	0.000147373	0.012453	0.384615
Environmental Information Processing	Signal transduction	ko04151	PI3K-Akt signaling pathway	0.0142069	0.789626	0.122642		Metabolism	Lipid metabolism	ko00591	Linoleic acid metabolism	0.0019012	0.103578	1
Organismal Systems	Endocrine system	ko04925	Aldosterone synthesis and secretion	0.0205044	0.789626	0.192308				ko04814	Motor proteins	0.00245156	0.103578	0.117021
Organismal Systems	Endocrine system	ko04926	Relaxin signaling pathway	0.0253166	0.789626	0.148936		Cellular Processes	Transport and catabolism	ko04142	Lysosome	0.00461059	0.155838	0.121622
Environmental Information Processing	Signaling molecules and interaction	ko04060	Cytokine-cytokine receptor interaction	0.0274078	0.789626	0.272727		Metabolism	Lipid metabolism	ko00592	alpha-Linolenic acid metabolism	0.0107586	0.303034	0.5
Environmental Information Processing	Signal transduction	ko04020	Calcium signaling pathway	0.0311039	0.789626	0.142857		Metabolism	Metabolism of cofactors and vitamins	ko00730	Thiamine metabolism	0.0253781	0.536164	0.333333
Organismal Systems	Nervous system	ko04727	GABAergic synapse	0.0327231	0.789626	0.2		Organismal Systems	Immune system	ko04610	Complement and coagulation cascades	0.0253805	0.536164	0.2
Organismal Systems	Development and regeneration	ko04360	Axon guidance	0.044416	0.789626	0.125		Organismal Systems	Circulatory system	ko04270	Vascular smooth muscle contraction	0.0288451	0.541646	0.125
Cellular Processes	Transport and catabolism	ko04140	Autophagy - animal	0.0460036	0.789626	0.118421		Organismal Systems	Immune system	ko04623	Cytosolic DNA-sensing pathway	0.0357634	0.604401	0.137931
Organismal Systems	Nervous system	ko04724	Glutamatergic synapse	0.0463086	0.789626	0.15625		Environmental Information Processing	Signaling molecules and interaction	ko04080	Neuroactive ligand-receptor interaction	0.0447175	0.669982	0.25
BHK-5 VS BHK-21 DOWN								BHK-5 VS BHK-21 UP
Level1	Level2	Map_ID	Map_Name	P value	FDR	richFactor		Level1	Level2	Map_ID	Map_Name	P value	FDR	richFactor
Metabolism	Lipid metabolism	ko00100	Steroid biosynthesis	0.00114075	0.114805	0.307692		Metabolism	Xenobiotics biodegradation and metabolism	ko00983	Drug metabolism - other enzymes	3.57147e-07	4.49277e-05	0.282051
Metabolism	Metabolism of terpenoids and polyketides	ko00909	Sesquiterpenoid and triterpenoid biosynthesis	0.00146159	0.114805	1		Metabolism	Xenobiotics biodegradation and metabolism	ko00980	Metabolism of xenobiotics by cytochrome P450	4.56119e-07	4.49277e-05	0.421053
Organismal Systems	Immune system	ko04610	Complement and coagulation cascades	0.0020501	0.114805	0.266667		Metabolism	Xenobiotics biodegradation and metabolism	ko00982	Drug metabolism - cytochrome P450	1.81779e-06	0.000119368	0.4375
Environmental Information Processing	Signaling molecules and interaction	ko04060	Cytokine-cytokine receptor interaction	0.00728627	0.252184	0.272727		Cellular Processes	Transport and catabolism	ko04142	Lysosome	1.03418e-05	0.000509332	0.175676
Environmental Information Processing	Signaling molecules and interaction	ko04512	ECM-receptor interaction	0.00750548	0.252184	0.190476		Metabolism	Glycan biosynthesis and metabolism	ko00511	Other glycan degradation	0.000125802	0.00495662	0.384615
Environmental Information Processing	Signal transduction	ko04020	Calcium signaling pathway	0.0104155	0.269353	0.122449		Metabolism	Carbohydrate metabolism	ko00640	Propanoate metabolism	0.000378469	0.0124264	0.25
Environmental Information Processing	Signal transduction	ko04015	Rap1 signaling pathway	0.0115948	0.269353	0.107692		Environmental Information Processing	Signal transduction	ko04668	TNF signaling pathway	0.000500921	0.0131426	0.177778
Organismal Systems	Endocrine system	ko04925	Aldosterone synthesis and secretion	0.0161497	0.269353	0.153846		Metabolism	Metabolism of cofactors and vitamins	ko00830	Retinol metabolism	0.000533711	0.0131426	0.4
Metabolism	Metabolism of terpenoids and polyketides	ko00900	Terpenoid backbone biosynthesis	0.017946	0.269353	0.2		Organismal Systems	Immune system	ko04623	Cytosolic DNA-sensing pathway	0.00111853	0.0244833	0.206897
Organismal Systems	Digestive system	ko04978	Mineral absorption	0.017946	0.269353	0.2		Organismal Systems	Digestive system	ko04976	Bile secretion	0.00150654	0.0296789	0.238095
Environmental Information Processing	Signal transduction	ko04151	PI3K-Akt signaling pathway	0.0197706	0.269353	0.0849057		Metabolism	Biosynthesis of other secondary metabolites	ko00232	Caffeine metabolism	0.00177833	0.0318482	1
Environmental Information Processing	Signaling molecules and interaction	ko04061	Viral protein interaction with cytokine and cytokine receptor	0.0197963	0.269353	0.333333		Metabolism	Carbohydrate metabolism	ko00040	Pentose and glucuronate interconversions	0.00222516	0.0337197	0.285714
Environmental Information Processing	Signal transduction	ko04350	TGF-beta signaling pathway	0.0208428	0.269353	0.142857		Metabolism	Carbohydrate metabolism	ko00650	Butanoate metabolism	0.00222516	0.0337197	0.285714
Environmental Information Processing	Signal transduction	ko04630	JAK-STAT signaling pathway	0.0262933	0.31552	0.133333		Organismal Systems	Nervous system	ko04723	Retrograde endocannabinoid signaling	0.00248102	0.0349114	0.140351
Cellular Processes	Cellular community - eukaryotes	ko04510	Focal adhesion	0.0317414	0.355504	0.0824742		Cellular Processes	Cell growth and death	ko04210	Apoptosis	0.00278163	0.036532	0.126761
Organismal Systems	Development and regeneration	ko04360	Axon guidance	0.0348731	0.364861	0.09375		Metabolism	Amino acid metabolism	ko00280	Valine, leucine and isoleucine degradation	0.004127	0.0480221	0.162162
Metabolism	Lipid metabolism	ko00073	Cutin, suberine and wax biosynthesis	0.0383169	0.364861	1		Organismal Systems	Aging	ko04212	Longevity regulating pathway - worm	0.00414404	0.0480221	0.142857
Organismal Systems	Digestive system	ko04970	Salivary secretion	0.0390922	0.364861	0.15		Metabolism	Metabolism of other amino acids	ko00410	beta-Alanine metabolism	0.00478741	0.0523956	0.235294
Organismal Systems	Digestive system	ko04976	Bile secretion	0.0443567	0.392207	0.142857		Organismal Systems	Immune system	ko04650	Natural killer cell mediated cytotoxicity	0.00773926	0.0802439	0.166667
Environmental Information Processing	Signal transduction	ko04022	cGMP-PKG signaling pathway	0.0476464	0.399637	0.0961538		Metabolism	Lipid metabolism	ko00140	Steroid hormone biosynthesis	0.00955301	0.0940972	0.272727
Metabolism	Carbohydrate metabolism	ko00030	Pentose phosphate pathway	0.0499546	0.399637	0.136364		Metabolism	Carbohydrate metabolism	ko00053	Ascorbate and aldarate metabolism	0.0123452	0.106799	0.25
Organismal Systems	Digestive system	ko04971	Gastric acid secretion	0.0558788	0.40892	0.130435		Metabolism	Lipid metabolism	ko00590	Arachidonic acid metabolism	0.0123452	0.106799	0.25
Cellular Processes	Cellular community - eukaryotes	ko04540	Gap junction	0.0559831	0.40892	0.105263		Organismal Systems	Endocrine system	ko04929	GnRH secretion	0.0124689	0.106799	0.181818
Environmental Information Processing	Signaling molecules and interaction	ko04514	Cell adhesion molecules	0.0686725	0.480707	0.12		Organismal Systems	Development and regeneration	ko04380	Osteoclast differentiation	0.0254191	0.208649	0.125
Metabolism	Metabolism of cofactors and vitamins	ko00670	One carbon pool by folate	0.0749232	0.49598	0.166667		Environmental Information Processing	Signal transduction	ko04330	Notch signaling pathway	0.0277488	0.217158	0.1875
Cellular Processes	Cell motility	ko04810	Regulation of actin cytoskeleton	0.0790185	0.49598	0.0683761		Environmental Information Processing	Signal transduction	ko04370	VEGF signaling pathway	0.0286604	0.217158	0.142857
Genetic Information Processing	Replication and repair	ko03420	Nucleotide excision repair	0.0809262	0.49598	0.0930233		Metabolism	Metabolism of other amino acids	ko00480	Glutathione metabolism	0.035938	0.237841	0.133333
Organismal Systems	Digestive system	ko04972	Pancreatic secretion	0.0826633	0.49598	0.111111		Cellular Processes	Transport and catabolism	ko04146	Peroxisome	0.0366511	0.237841	0.113636
Genetic Information Processing	Replication and repair	ko03030	DNA replication	0.105709	0.612383	0.1		Environmental Information Processing	Signal transduction	ko04071	Sphingolipid signaling pathway	0.0398831	0.237841	0.1
Organismal Systems	Immune system	ko04670	Leukocyte transendothelial migration	0.116867	0.654458	0.0816327		Organismal Systems	Nervous system	ko04725	Cholinergic synapse	0.0399411	0.237841	0.129032
Cellular Processes	Cellular community - eukaryotes	ko04550	Signaling pathways regulating pluripotency of stem cells	0.122312	0.662854	0.09375		Environmental Information Processing	Signaling molecules and interaction	ko04080	Neuroactive ligand-receptor interaction	0.0420703	0.237841	0.25
Cellular Processes	Cell growth and death	ko04115	p53 signaling pathway	0.13095	0.687488	0.0909091		Metabolism	Xenobiotics biodegradation and metabolism	ko00361	Chlorocyclohexane and chlorobenzene degradation	0.042256	0.237841	1
Organismal Systems	Digestive system	ko04977	Vitamin digestion and absorption	0.144718	0.725884	0.25		Metabolism	Xenobiotics biodegradation and metabolism	ko00364	Fluorobenzoate degradation	0.042256	0.237841	1
Organismal Systems	Digestive system	ko04979	Cholesterol metabolism	0.149855	0.725884	0.111111		Metabolism	Xenobiotics biodegradation and metabolism	ko00623	Toluene degradation	0.042256	0.237841	1
Genetic Information Processing	Folding, sorting and degradation	ko03018	RNA degradation	0.151226	0.725884	0.0740741		Metabolism	Xenobiotics biodegradation and metabolism	ko00633	Nitrotoluene degradation	0.042256	0.237841	1
Metabolism	Xenobiotics biodegradation and metabolism	ko00980	Metabolism of xenobiotics by cytochrome P450	0.163465	0.744594	0.105263		Organismal Systems	Endocrine system	ko04926	Relaxin signaling pathway	0.0468006	0.256103	0.106383
Environmental Information Processing	Signal transduction	ko04068	FoxO signaling pathway	0.173483	0.744594	0.0701754		Organismal Systems	Immune system	ko04613	Neutrophil extracellular trap formation	0.0505195	0.267955	0.104167
Cellular Processes	Transport and catabolism	ko04145	Phagosome	0.173483	0.744594	0.0701754		Organismal Systems	Aging	ko04213	Longevity regulating pathway - multiple species	0.0534116	0.267955	0.117647
Organismal Systems	Endocrine system	ko04919	Thyroid hormone signaling pathway	0.173483	0.744594	0.0701754		Organismal Systems	Immune system	ko04662	B cell receptor signaling pathway	0.0534116	0.267955	0.117647
BHK-7 VS BHK-21 DOWN								BHK-7 VS BHK-21 UP
Level1	Level2	Map_ID	Map_Name	P value	FDR	richFactor		Level1	Level2	Map_ID	Map_Name	P value	FDR	richFactor
Cellular Processes	Cell growth and death	ko04111	Cell cycle - yeast	6.01087e-06	0.00118414	0.272727		Cellular Processes	Transport and catabolism	ko04142	Lysosome	3.99385e-14	8.30721e-12	0.337838
Genetic Information Processing	Replication and repair	ko03030	DNA replication	3.28699e-05	0.00323769	0.333333		Metabolism	Glycan biosynthesis and metabolism	ko00531	Glycosaminoglycan degradation	2.47593e-09	2.57497e-07	0.692308
Cellular Processes	Cell growth and death	ko04110	Cell cycle	0.00117268	0.0770059	0.176471		Metabolism	Glycan biosynthesis and metabolism	ko00511	Other glycan degradation	7.90461e-08	5.48053e-06	0.615385
Metabolism	Lipid metabolism	ko00100	Steroid biosynthesis	0.00165156	0.0813391	0.384615		Metabolism	Glycan biosynthesis and metabolism	ko00603	Glycosphingolipid biosynthesis - globo and isoglobo series	9.07997e-06	0.000472158	1
Environmental Information Processing	Signaling molecules and interaction	ko04512	ECM-receptor interaction	0.00320713	0.111868	0.285714		Organismal Systems	Nervous system	ko04723	Retrograde endocannabinoid signaling	4.78908e-05	0.00199226	0.210526
Metabolism	Metabolism of terpenoids and polyketides	ko00900	Terpenoid backbone biosynthesis	0.00340716	0.111868	0.333333				ko04936	Alcoholic liver disease	0.000113709	0.00357859	0.207547
Genetic Information Processing	Replication and repair	ko03410	Base excision repair	0.00814393	0.200544	0.24		Metabolism	Lipid metabolism	ko00600	Sphingolipid metabolism	0.000120433	0.00357859	0.318182
Environmental Information Processing	Signaling molecules and interaction	ko04514	Cell adhesion molecules	0.00814393	0.200544	0.24		Metabolism	Metabolism of other amino acids	ko00410	beta-Alanine metabolism	0.000197562	0.00472713	0.352941
Organismal Systems	Endocrine system	ko03320	PPAR signaling pathway	0.00994586	0.217704	0.230769		Metabolism	Xenobiotics biodegradation and metabolism	ko00983	Drug metabolism - other enzymes	0.000204539	0.00472713	0.230769
Cellular Processes	Cell growth and death	ko04113	Meiosis - yeast	0.0175915	0.346552	0.173913		Metabolism	Carbohydrate metabolism	ko00053	Ascorbate and aldarate metabolism	0.000283612	0.00589914	0.416667
Genetic Information Processing	Replication and repair	ko03430	Mismatch repair	0.025865	0.46322	0.25		Metabolism	Global and overview maps	ko01240	Biosynthesis of cofactors	0.000317902	0.00601125	0.157303
Cellular Processes	Transport and catabolism	ko04146	Peroxisome	0.0397832	0.549781	0.159091		Metabolism	Carbohydrate metabolism	ko00040	Pentose and glucuronate interconversions	0.000654075	0.0104652	0.357143
Environmental Information Processing	Signaling molecules and interaction	ko04060	Cytokine-cytokine receptor interaction	0.0418615	0.549781	0.272727		Metabolism	Carbohydrate metabolism	ko00650	Butanoate metabolism	0.000654075	0.0104652	0.357143
Organismal Systems	Excretory system	ko04964	Proximal tubule bicarbonate reclamation	0.0418615	0.549781	0.272727		Metabolism	Metabolism of cofactors and vitamins	ko00860	Porphyrin metabolism	0.000941966	0.0132668	0.272727
Organismal Systems	Digestive system	ko04974	Protein digestion and absorption	0.0418615	0.549781	0.272727		Cellular Processes	Transport and catabolism	ko04145	Phagosome	0.000956737	0.0132668	0.175439
Environmental Information Processing	Signal transduction	ko04152	AMPK signaling pathway	0.0602806	0.71483	0.137931		Organismal Systems	Immune system	ko04612	Antigen processing and presentation	0.00121618	0.0158103	0.26087
Metabolism	Lipid metabolism	ko01040	Biosynthesis of unsaturated fatty acids	0.0650732	0.71483	0.230769		Metabolism	Metabolism of cofactors and vitamins	ko00830	Retinol metabolism	0.00146128	0.0169414	0.4
Organismal Systems	Aging	ko04212	Longevity regulating pathway - worm	0.0653144	0.71483	0.142857		Metabolism	Glycan biosynthesis and metabolism	ko00604	Glycosphingolipid biosynthesis - ganglio series	0.00152855	0.0169414	0.6
Metabolism	Lipid metabolism	ko00073	Cutin, suberine and wax biosynthesis	0.07359	0.763012	1		Metabolism	Carbohydrate metabolism	ko00640	Propanoate metabolism	0.00154754	0.0169414	0.25
		ko04814	Motor proteins	0.0829235	0.784182	0.117021		Metabolism	Energy metabolism	ko00190	Oxidative phosphorylation	0.00196563	0.0204426	0.136842
		ko04936	Alcoholic liver disease	0.091532	0.784182	0.132075		Metabolism	Lipid metabolism	ko00140	Steroid hormone biosynthesis	0.00219731	0.0217638	0.363636
Organismal Systems	Aging	ko04211	Longevity regulating pathway	0.0926513	0.784182	0.139535		Cellular Processes	Transport and catabolism	ko04146	Peroxisome	0.00242349	0.022913	0.181818
Organismal Systems	Immune system	ko04610	Complement and coagulation cascades	0.0929339	0.784182	0.2		Metabolism	Biosynthesis of other secondary metabolites	ko00232	Caffeine metabolism	0.00303194	0.0262768	1
Organismal Systems	Development and regeneration	ko04360	Axon guidance	0.0955348	0.784182	0.125		Metabolism	Lipid metabolism	ko00591	Linoleic acid metabolism	0.00303194	0.0262768	1
Organismal Systems	Endocrine system	ko04914	Progesterone-mediated oocyte maturation	0.100999	0.795871	0.136364		Metabolism	Amino acid metabolism	ko00280	Valine, leucine and isoleucine degradation	0.00356067	0.0296248	0.189189
Environmental Information Processing	Signal transduction	ko04068	FoxO signaling pathway	0.122832	0.875326	0.122807		Organismal Systems	Environmental adaptation	ko04714	Thermogenesis	0.00386566	0.0309252	0.115108
Environmental Information Processing	Signal transduction	ko04010	MAPK signaling pathway	0.127977	0.875326	0.107843		Environmental Information Processing	Signal transduction	ko04064	NF-kappa B signaling pathway	0.0051633	0.0397765	0.2
Metabolism	Metabolism of cofactors and vitamins	ko00750	Vitamin B6 metabolism	0.141777	0.875326	0.5		Organismal Systems	Circulatory system	ko04270	Vascular smooth muscle contraction	0.0055962	0.0415718	0.175
Organismal Systems	Digestive system	ko04979	Cholesterol metabolism	0.142021	0.875326	0.166667		Organismal Systems	Immune system	ko04610	Complement and coagulation cascades	0.00762675	0.0547022	0.266667
Cellular Processes	Cellular community - eukaryotes	ko04540	Gap junction	0.143742	0.875326	0.131579		Metabolism	Lipid metabolism	ko00561	Glycerolipid metabolism	0.00881219	0.0610978	0.208333
Organismal Systems	Endocrine system	ko04920	Adipocytokine signaling pathway	0.146591	0.875326	0.142857		Metabolism	Xenobiotics biodegradation and metabolism	ko00982	Drug metabolism - cytochrome P450	0.0097349	0.065318	0.25
Environmental Information Processing	Signal transduction	ko04020	Calcium signaling pathway	0.148274	0.875326	0.122449		Metabolism	Carbohydrate metabolism	ko00520	Amino sugar and nucleotide sugar metabolism	0.0146297	0.0950932	0.162162
Cellular Processes	Transport and catabolism	ko04137	Mitophagy - animal	0.155586	0.875326	0.128205		Metabolism	Lipid metabolism	ko00592	alpha-Linolenic acid metabolism	0.0168894	0.106455	0.5
Cellular Processes	Cellular community - eukaryotes	ko04520	Adherens junction	0.158759	0.875326	0.12		Metabolism	Xenobiotics biodegradation and metabolism	ko00980	Metabolism of xenobiotics by cytochrome P450	0.0181986	0.111333	0.210526
Organismal Systems	Endocrine system	ko04911	Insulin secretion	0.15997	0.875326	0.157895		Metabolism	Amino acid metabolism	ko00310	Lysine degradation	0.0225636	0.134092	0.166667
Metabolism	Amino acid metabolism	ko00220	Arginine biosynthesis	0.164401	0.875326	0.2		Metabolism	Lipid metabolism	ko00590	Arachidonic acid metabolism	0.0251941	0.144892	0.25
